# Supplementary material for: HyphaTracker: An ImageJ toolbox for time-resolved analysis of spore germination in filamentous fungi
Source: Sci Rep. 2018 Jan 12;8:605. doi: 10.1038/s41598-017-19103-1 (PMC5766585; doi:10.1038/s41598-017-19103-1)
Supplement: Supplementary file 2 — Supplementary Dataset 1 [file 41598_2017_19103_MOESM2_ESM.zip]

Archive with 2 entries (2 files):
- HyphaTracker_InstallationGuide.pdf
- HyphaTracker_v1.0.ijm
