# Supplementary material for: HyphaTracker: An ImageJ toolbox for time-resolved analysis of spore germination in filamentous fungi
Source: Sci Rep. 2018 Jan 12;8:605. doi: 10.1038/s41598-017-19103-1 (PMC5766585; doi:10.1038/s41598-017-19103-1)
Supplement: Supplementary file 2 — Supplementary Dataset 1 [file 41598_2017_19103_MOESM2_ESM.zip › HyphaTracker_v1.0.ijm]

/* HyphaTracker
 *  
 *  Categorizes and filters ROIs.
 *  ID numbers are assigned to "master" ROIs that are
 *  found in the last slice. Associated ROIs belonging 
 *  to the master ROI are labeled with the same ID. 
 *  Filtering affects the master ROI and thus all associated ROIs.
 *  
 *  2016-2017
 *  Author: Sebastian van de Linde, 
 *    Department of Physics, University of Strathclyde, Scotland
 *  Email: s.vandelinde@strath.ac.uk
 */

if(nImages == 0){
	 path = File.openDialog("Please, open a TIF-stack"); 
	 open(path);
}
run("Properties...", "pixel_width=1 pixel_height=1 voxel_depth=1");
run("Set Measurements...", "area centroid perimeter shape stack redirect=None decimal=2");

version = "1.0";
filename = getTitle;
path = File.directory;
slices = nSlices;

/******************** GUI ********************/
Dialog.create("HyphaTracker " + version);
Dialog.addMessage("I. Stack operation(s)"); 
Dialog.setInsets(0,0,0);
Dialog.addCheckbox("1. Stack reduction", false);
Dialog.addNumber("Keep every", 5, 0, 3, ". frame"); 
Dialog.setInsets(0,0,0);
Dialog.addCheckbox("2. Drift correction", true);
Dialog.setInsets(0,0,0);
Dialog.addCheckbox("3. Create binary image", false);
Dialog.addChoice("Background filter", newArray("Rolling ball", "Median", "Mean", "Gaussian blur", "Rolling+Gauss", "None"), "Rolling+Gauss"); Dialog.setInsets(0,0,0);
Dialog.addNumber("Rolling ball radius", 20, 0, 4, "px");
Dialog.addNumber("Filter radius", 1, 0, 4, "px");
Dialog.setInsets(0,0,0);
Dialog.addCheckbox("4. Generate ROIs", false);
Dialog.setInsets(0,25,0);
Dialog.addMessage("ROI filtering (for 4. & 5.)");
Dialog.addNumber("Min. circularity", 0, 2, 4, "");
Dialog.addNumber("Max. circularity", 1, 2, 4, "");
Dialog.addNumber("Min. area", 50, 0, 4, "px");
Dialog.addNumber("Max. area (blank = inf.)", NaN, 0, 6, "px");
Dialog.setInsets(0,0,0);
Dialog.addCheckbox("5. Generate IDs & Germling Analysis", false); 
Dialog.addNumber("Reference frame", 5, 0, 4, "");
Dialog.addNumber("Tolerance radius", 5, 0, 4, "px");
Dialog.addMessage("II. Output options");
Dialog.addChoice("Filtered image stack", newArray("None", "Display", "Save & Display"), "None"); 
Dialog.addChoice("Save analysis", newArray("None", ".txt file"), ".txt file"); 
Dialog.addNumber("Pixelsize", 1.3, 2, 4, "µm"); 
Dialog.show();
stack_reduction = Dialog.getCheckbox();
nth_frame = Dialog.getNumber();
drift_correction_desired = Dialog.getCheckbox();
generate_binary_image = Dialog.getCheckbox();
background_filter = Dialog.getChoice();
rolling_radius = Dialog.getNumber();
filter_radius = Dialog.getNumber();
generate_ROIs = Dialog.getCheckbox();
circularity_min = Dialog.getNumber();
circularity_max = Dialog.getNumber();
area_min = Dialog.getNumber();
area_max = Dialog.getNumber();
germling_analysis = Dialog.getCheckbox();
reference_frame = Dialog.getNumber(); // reference_frame is the first slice that should be free from drift and contain all spores to be analyzed
tolerance_radius = Dialog.getNumber();
filtered_stack = Dialog.getChoice();
save_analysis = Dialog.getChoice();
pixelsize = Dialog.getNumber();
if(isNaN(area_max) == true) area_max = 1E99;

setBatchMode(false);
print("\\Clear");

print("Settings:");
if(stack_reduction == true) print("Stack reduction: every " + nth_frame + ". frame kept");
if(drift_correction_desired == true) print("Drift correction applied");
if(generate_binary_image == true) print("Background Filter: " + background_filter + ", RBall radius: "+ rolling_radius + ", Filter radius: " + filter_radius);
if(germling_analysis == true){
	print("Reference frame: " + reference_frame + ", Tolerance radius: " + tolerance_radius);
	if(area_max == 1E99) area_max2 = "infinite";
	else area_max2 = area_max;
	print("Circ_min: " + circularity_min + ", Circ_max: "+ circularity_max + ", Area_min: " + area_min + ", Area_max: " + area_max2);
	print("Pixel size: " + pixelsize + " µm");
}
print("");

/******************** I. STACK OPTIONS ********************/

/*** 1. STACK REDUCTION ***/
if(stack_reduction == true){
	print("1/5 Stack reduction");
	slices = keepNthFrame(slices, nth_frame); 
	reference_frame = round(reference_frame/nth_frame);
	print("1: Done");
	print("Reference frame recalculated to frame #" + reference_frame);
}

/*** 2. DRIFT CORRECTION ***/
if(drift_correction_desired == true){
	print("2/5 Drift correction");
	setBatchMode(true);
	drift_correction_accepted = false; //v0.3
	while(drift_correction_accepted == false){ //v.03
		// Select drift ROI
		ROI_selected = false;
		do {
			waitForUser("ROI selection", "Create rectangle ROI for drift correction, then press OK");
			if(selectionType() == 0) ROI_selected = true;
		} while (ROI_selected != true);
		time_1 = getTime;
		run("Duplicate...", "duplicate");
		drift_selection_stack = getTitle;
		run("Invert", "stack");
		run("Gaussian Blur...", "sigma=2 stack");
		drift_correction = analyzeDrift(drift_selection_stack, slices);
		//v0.3
		dc_length = drift_correction.length/2;
		frame_info = newArray(dc_length);
		x_shift = newArray(dc_length);
		y_shift = newArray(dc_length);
		for(i=0; i<dc_length; i++){
			frame_info[i] = i;
			x_shift[i] = drift_correction[i];
			y_shift[i] = drift_correction[i+dc_length];
		}
		Array.getStatistics(drift_correction, ymin, ymax, mean, stdDev); //for plot limits
		setBatchMode(false);
		Plot.create("Lateral Drift Correction", "Frames", "Drift from origin (px)");
		Plot.setColor("black");
		Plot.add("line", frame_info, x_shift);
		Plot.setColor("red");
		Plot.add("line", frame_info, y_shift);
		Plot.setFontSize(14);
		Plot.addLegend("x-drift\ny-drift");
		Plot.setLimits(frame_info[0], frame_info[frame_info.length-1], ymin-1, ymax+1);
		Plot.show();
		drift_correction_accepted = getBoolean("Drift correction accepted?");
		if(drift_correction_accepted == false){
			close("Lateral Drift Correction");
			setBatchMode(true);
		}//v0.3
	}
	selectWindow(filename);
	run("Select None");
	for(j=0; j<slices; j++){
		setSlice(j+1);
		run("Translate...", "x="+drift_correction[j]+" y="+drift_correction[j+slices]+" interpolation=None slice");
	}
	// Cropping
	ROI_selected = false;
	time_1a = getTime;
	do {
		waitForUser("ROI selection", "Create rectangle ROI for cropping, then press OK");
		if(selectionType() == 0) ROI_selected = true;
	} while (ROI_selected != true);
	time_1b = getTime;
	run("Crop");
	run("Select None");
	setBatchMode(false);
	print("2: "+ ((getTime-time_1b)+(time_1a-time_1))/1000 +" s processing time");
}

/*** 3. BINARY IMAGE GENERATION ***/
if(generate_binary_image == true){
	print("3/5 Generate Binary");
	time_2 = getTime;
	setSlice(nSlices);
	if(background_filter == "Rolling+Gauss"){
		run("Subtract Background...", "rolling=rolling_radius light stack");
		run("Gaussian Blur...", "sigma=filter_radius stack");
	}	
	else if(background_filter == "Rolling ball")	run("Subtract Background...", "rolling=rolling_radius light stack");
	else if(background_filter == "Median") run("Median...", "radius=filter_radius stack");
	else if(background_filter == "Mean") run("Mean...", "radius=filter_radius stack");
	else if(background_filter == "Gaussian blur") run("Gaussian Blur...", "sigma=filter_radius stack");
	setAutoThreshold("Default");
	run("Threshold...");
	call("ij.plugin.frame.ThresholdAdjuster.setMode", "Red");
	time_2a = getTime;
	waitForUser("Define Theshold", "Select Threshold, then press OK");
	time_2b = getTime;
	run("Make Binary", "method=Default background=Default");
	run("Despeckle", "stack");
	run("Close");
	print("3: "+ ((getTime-time_2b)+(time_2a-time_2))/1000 +" s processing time");
}

/*** 4. ROI GENERATION ***/
if(generate_ROIs == true){
	print("4/5 Generate ROIs");
	time_3 = getTime;
	run("Clear Results");
	if (isOpen("ROI Manager")) {
		selectWindow("ROI Manager");
		run("Close");
	}
	roiManager("Associate", "true");
	run("Analyze Particles...", "size=area_min-area_max circularity=circularity_min-circularity_max display exclude include add stack");
	print("4: "+ (getTime-time_3)/1000 +" s processing time");
}

if(germling_analysis == false) exit();

/*** 5. GERMLING ANALYSIS ***/
setBatchMode(true);
print("5/5 Generate IDs & Germling Analysis");
time_4 = getTime;
if (isOpen("Results") == false){
	all_ROIs = newArray(roiManager("Count"));
	for(i=0; i<roiManager("Count"); i++) all_ROIs[i] = i;
	roiManager("Select", all_ROIs);
	roiManager("Measure");
}
run("Summarize");
RT_size_raw = nResults-4;

for(i=0; i<RT_size_raw; i++) setResult("ID", i, NaN);
updateResults();

// Spore coordinates in 1st frame
origin_coordinates = germlingOriginCoordinates(reference_frame, RT_size_raw);

// ID GENERATOR
master_ROIs = newArray();
germling_IDs = newArray(RT_size_raw);
slice_increment = 0;
start = 0;

do {
	Array.getStatistics(germling_IDs, min, max, mean, stdDev);
	//(1) Generate germling IDs from last slice
	slice_number = slices-slice_increment;
	master_length_old = master_ROIs.length; 
	master_ROIs = generateID(master_ROIs, germling_IDs, origin_coordinates, slice_number, tolerance_radius, RT_size_raw);
	diff_length = master_ROIs.length - master_length_old;
	//(2) Assign ID to ROI
	start = master_ROIs.length - diff_length;
	germling_IDs = assignID(master_ROIs, germling_IDs, start, RT_size_raw); 
	slice_increment++;
} while (min == 0);

// (3) Copy ROIs into new stack
selectWindow(filename);
getDimensions(width, height, channels, slices, frames);

filename2 = suffixEliminator(filename, ".tif");
filename2 = filename2+"_filtered";

if(filtered_stack != "None"){
	newImage(filename2, "8-bit white", width, height, slices);
	selectWindow(filename2);
}
for(i=0; i<RT_size_raw; i++){
	setResult("ID", i, germling_IDs[i]);
	if(germling_IDs[i]>0 && germling_IDs[i]!=NaN && filtered_stack != "None"){
		selectWindow(filename2);
		setSlice(getResult("Slice", i));
		roiManager("Select", i);
		setForegroundColor(0, 0, 0); 
		run("Fill", "slice");
	} 
}
run("Select None");

/******************** II. OUTPUT OPTIONS ********************/
// Save file
if(filtered_stack == "Save & Display"){
	selectWindow(filename2);
	saveAs("Tiff", path+filename2);
	print(path+filename2);
}
Array.getStatistics(germling_IDs, ID_min, ID_max, mean, stdDev);

// Save Results as TXT file
if(save_analysis == ".txt file"){
	f = File.open(path+filename2+"_HyphaTracker_v"+version+".txt");
	print(path+filename2+"_HyphaTracker_v"+version+".txt");
	header = newArray("ROI", "Area[px]","Area[µm²]","X","Y","Perim.","Circ.","Slice","AR","Round","Solidity","ID");
	print2file(header, " ");
	for(i=ID_min; i<=ID_max; i++){
		for(j=0; j<RT_size_raw; j++){
			ID = getResult("ID", j);
			if(ID == i){
				roi_number = j+1;
				area = getResult("Area", j);
				area_um = area*pow(pixelsize, 2);
				x = getResult("X", j);
				y = getResult("Y", j);
				perimeter = getResult("Perim.", j);
				circularity_analysis = getResult("Circ.", j);
				slice = getResult("Slice", j);
				aspect_ratio = getResult("AR", j);
				roundness = getResult("Round", j);
				solidity = getResult("Solidity", j);
				output = newArray(roi_number, area, area_um, x, y, perimeter, circularity_analysis, slice, aspect_ratio, roundness, solidity, ID);
				print2file(output, " ");
			}
		}
	}
}
/// if(isOpen("Results")) {selectWindow("Results");run("Close");} // v0.3
print("5: "+ (getTime-time_4)/1000 +" s processing time");
call("java.lang.System.gc");
setBatchMode(false);

/******************** Functions ********************/

function analyzeDrift(drift_selection_stack, number_of_slices){
	selectWindow(drift_selection_stack);
	x_drift_coor = newArray(number_of_slices);
	y_drift_coor = newArray(number_of_slices);
	setSlice(number_of_slices);
	getStatistics(area, mean, min, max, std, histogram);
	threshold_maximum_finder = round((max-min)/2);
	for(i=0; i<number_of_slices; i++){
		setSlice(i+1);
		run("Find Maxima...", "noise="+threshold_maximum_finder+" output=[Point Selection] exclude");
		if(selectionType() == 10){
			getSelectionCoordinates(maxima_x, maxima_y);
			x = maxima_x[0];
			y = maxima_y[0];
		}
		else {
			x = NaN;
			y = NaN;
		}
		x_drift_coor[i] = x;
		y_drift_coor[i] = y;
		run("Select None");
	}
	x_drift = newArray(number_of_slices);
	y_drift = newArray(number_of_slices);
	lastNaN = false;
	for(i=0; i<x_drift_coor.length; i++){
		if(i==0){
			x_ref = x_drift_coor[0];
			y_ref = x_drift_coor[0];
		}
		valid = isNaN(x_drift_coor[i]);
		if(valid == true){
			x_drift[i] = 0; 
			y_drift[i] = 0;
			lastNaN = true;
		}
		else if(lastNaN == true){
			x_drift[i] = 0;
			y_drift[i] = 0;
			x_ref = x_drift_coor[i];
			y_ref = y_drift_coor[i];
			lastNaN = false;
		}
		else {
			x_drift[i] = x_ref - x_drift_coor[i];
			y_drift[i] = y_ref - y_drift_coor[i];
		}
	}
	close(drift_selection_stack);
	array = Array.concat(x_drift, y_drift);
	return array;
}

function germlingOriginCoordinates(reference_frame, length){
	array = newArray();
	for(i=0; i<length-1; i++){
		roi_slice = getResult("Slice", i);
		if(roi_slice == reference_frame){
			x = getResult("X", i);
			y = getResult("Y", i);
			array = Array.concat(array, x);
			array = Array.concat(array, y);
		}
		if (roi_slice > reference_frame) i = length;
	}
	return array;
}

function generateID(master_ROIs, germling_IDs, origin_coordinates, slice_number, radius, length){
	for(i=length-1; i>=0; i--){

		roi_slice = getResult("Slice", i);
		if(roi_slice == slice_number && germling_IDs[i] == 0){
			circularity = getResult("Circ.", i);
			area = getResult("Area", i);
			if(circularity>=circularity_min && circularity<=circularity_max && area>=area_min && area<=area_max){
				roi_counter = 0;
				for(k=0; k<origin_coordinates.length; k+=2){
					xc = origin_coordinates[k]; 
					yc = origin_coordinates[k+1];
					roiManager("Select", i);
					for(y=yc-floor(radius); y<=yc+floor(radius); y++){
						for(x=xc-floor(radius); x<=xc+floor(radius); x++){
							distance = sqrt(pow((xc-x), 2) + pow((yc-y), 2));
							if(selectionContains(x, y) == true && distance<=(radius+0.5)){
								 roi_counter++;
								 y = yc+floor(radius)+1;
								 x = yc+floor(radius)+1;
							}
						}
					}		 
				}
				if(roi_counter == 1){
					master_ROIs = Array.concat(master_ROIs, i);
				}
				else if (roi_counter > 1){
					germling_IDs[i] = NaN;
				}
				else if (roi_counter == 0){
					germling_IDs[i] = NaN;
				} 
			} else germling_IDs[i] = NaN;
		}
		else if(roi_slice < slice_number) i=0;
	}
	return master_ROIs;
}

function assignID(master_ROIs, germling_IDs, start, length){
	selectWindow(filename);
	for(id=start; id<master_ROIs.length; id++){
		position = 0;
		for(i=position; i<length; i++){
			if(germling_IDs[i] == 0){
				roiManager("Select", i);
				getSelectionCoordinates(ROI_x_values, ROI_y_values);
				for(j=0; j<ROI_x_values.length; j++){
					x = ROI_x_values[j];
					y = ROI_y_values[j];
					roiManager("Select", master_ROIs[id]);
					if(selectionContains(x, y) == true){
						germling_IDs[i] = id + 1; 
						j = ROI_x_values.length;
					}
				}
			}
		}
	}
	return germling_IDs;
}

function keepNthFrame(frames, n){
	counter = n;
	for(i=frames; i>0; i--){
		setSlice(i);
		if(counter == 0) counter = n-1;
		else if(counter == n) counter--;
		else {
			run("Delete Slice");
			counter--;
		}
	}
	return nSlices;
}

function print2file(output, token){
	line = "";
	for (v=0; v<output.length; v++) {
		if(v == output.length-1) token = "";
		line = line + output[v] + token; 
	}
	print(f, line);
}

function suffixEliminator(old_name, file_ending){
	length_of_new_name = indexOf(old_name, file_ending);
	new_name = substring(old_name, 0, length_of_new_name); 
	return new_name;
}
